# Supplementary material for: Expression and clinical significance of survivin in ovarian cancer: A meta-analysis
Source: PLoS One. 2018 May 24;13(5):e0194463. doi: 10.1371/journal.pone.0194463 (PMC5993116; doi:10.1371/journal.pone.0194463)
Supplement: S1 File — (ZIP) [file pone.0194463.s001.zip]

Archive with 2 entries (2 files):
- PRISMA 2009 flow diagram.doc
- PRISMA 2009 checklist.doc
